# Supplementary material for: Ductal Margin Distance Is a Stronger Prognostic Indicator than Margin Status After Curative Resection of Distal Cholangiocarcinoma
Source: Cancers (Basel). 2026 Jul 6;18(13):2165. doi: 10.3390/cancers18132165 (PMC13360584; doi:10.3390/cancers18132165)
Supplement: Supplementary file 1 [file cancers-18-02165-s001.zip]

Archive with 1 entries (1 files):
- cancers-4388816-supplementary.pdf
